# Supplementary material for: Antioxidant Strategies to Modulate NETosis and the Release of Neutrophil Extracellular Traps during Chronic Inflammation
Source: Antioxidants (Basel). 2023 Feb 14;12(2):478. doi: 10.3390/antiox12020478 (PMC9952818; doi:10.3390/antiox12020478)
Supplement: Supplementary file 1 [file antioxidants-12-00478-s001.zip]

Archive with 1 entries (1 files):
- antioxidants-2221909-supplementary.pdf
